# Supplementary material for: Intraoperative Sentinel Lymph Node Evaluation: Implications of Cytokeratin 19 Expression for the Adoption of OSNA in Oral Squamous Cell Carcinoma
Source: Ann Surg Oncol. 2016 Jul 8;23(12):4042–8. doi: 10.1245/s10434-016-5337-6 (PMC5047925; doi:10.1245/s10434-016-5337-6)
Supplement: Supplementary file 1 — Supplementary material 1 (XLSX 39 kb) [file 10434_2016_5337_MOESM1_ESM.xlsx]

## Sheet: cohort 1
			CK19 IHC					CK19 mRNA ISH						CK19 qRT-PCR	Clinicopathological data
pt no	Primary vs Met	Tumour presence	tumour score	node score	Intensity	%	H score	tumour score.	node score.	Intensity.	%.	H score.	Comments	pos/neg	site	stage	pathology
3123	Primary	SCC	1		1	10	10	1		1	10	10			tongue (ventral)	4	pT2N2c
3123	LN	SCC		1	1	10	10		1	1	50	50
3149	Primary	SCC	0		0	0	0	0		0	0	0			tongue (lateral)	1	pT1N1
3153	Primary	SCC	0		0	0	0	1		2	70	140			FOM	2	pT2N0
3165	Primary	SCC	1		1	50	50	1		1	20	20		1	tongue (lateral)	2	pT2N0
3165	LN	No tumour
3172	Primary	SCC	0		0	0	0	0		0	0	0		1	FOM	2	pT2N0
3172	LN	No tumour
3188	Primary	SCC	0		0	0	0	0		0	0	0		0	FOM	2	pT2N0
3188	LN	No tumour
3211	Primary	SCC	1		1	50	50	1		1	20	20		1	buccal	4	pT2N2b
3211	LN	SCC		1	1	70	70		1	2	25	50
3212	Primary	SCC	0		0	0	0	1		1	20	20			FOM	1	pT1N0
3212	LN	No tumour
3229	Primary	SCC	0		0	0	0	1		1	50	50		1	tongue (anterior)	2	pT2N0
3232	Primary	SCC	1		2	20	40	1		1	10	10		1	FOM	1	pT1N0
3232	LN	No tumour											CK19 ISH background
3258	Primary	SCC	1		1	70	70	1		1	50	50		1	FOM	2	pT2N0
3258	LN	No tumour
3274	LN	No tumour
3274	Primary	SCC	1		1	90	90	1		1	20	20		0	tongue (ventral)	3	pT2N1
3288	LN	No tumour
3288	Primary	SCC	1		1	20	20	1		2	50	100		1	tongue (ventral)	1	pT1N0
3289	Primary	SCC	0		0	0	0						CK19 ISH internal control negative	1	FOM	3	pT2N1
3289	LN	SCC		0	0	0	0		0	0	0	0
3333	Primary	SCC	0		0	0	0	0		0	0	0	CK19 ISH internal control weak		tongue (ventral)	2	pT2N0
3333	LN	No tumour							0	0	0	0	CK19 ISH internal control weak
3340	Primary	SCC	1		1	100	100	1		1	5	5			tongue (ventral)	2	pT2N0
3340	LN	No tumour
3341	Primary	SCC	0		0	0	0	1		2	10	20			tongue (ventral)	2	pT2N0
3352	LN	SCC		1	2	100	200		1	2	70	140
3352	Primary	Adenosq. ca.	1		2	100	200	1		2	100	200			FOM	4	pT2N2b
3355	Primary	SCC	0		0	0	0	1		1	50	50			tongue	1	pT1N0
3355	LN	No tumour
3364	Primary	SCC	0		0	0	0	1		2	50	100			tongue	2	pT2N0
3361	Primary	SCC	1		1	20	20	0		0	0	0			tongue	2	pT2N0
3361	LN	No tumour
3379	Primary	SCC	1		1	5	5	1		1	60	60			buccal	2	pT2N0
3379	LN	No tumour
3392	Primary	SCC	1		2	70	140	1		2	80	160		0	FOM	3	pT2N1
3392	LN	SCC		0	0	0	0		0	0	0	0
3395	Primary	SCC	1		1	80	160	0		0	0	0			FOM	2	pT2N0
3395	LN	No tumour
3394	Primary	SCC	0		0	0	0	0		0	0	0	CK19 ISH internal control weak	1	tongue	1	pT1N0
3394	LN	No tumour
3399	Primary	SCC	0		0	0	0	1		1	50	50			tongue	2	pT2N0
3399	LN	No tumour
3401	Primary	SCC	1		1	20	20	1		2	70	140		1	tongue (ventral)	1	pT1N0
3401	LN	No tumour
3408	Primary	SCC	0		0	0	0	0		0	0	0		0	tongue (ventral)	2	pT2N0
3423	Primary	SCC	1		2	80	160	1		2	60	120		1	FOM	2	pT2N0
3423	LN	No tumour
3441	Primary	SCC	1		1	10	10	1		2	60	120		1	tongue (lateral)	2	pT2N0
3441	LN	No tumour
3458	Primary	SCC	1		2	80	160	1		2	90	180		1	FOM	2	pT2N0
3460	Primary	SCC	1		1	10	10	1		1	10	10		0	tongue	1	pT1N0
3460	LN	No tumour
3462	Primary	SCC	0		0	0	0						CK19 ISH tumour cut out	1	FOM	2	pT2N0
3464	Primary	SCC	1		1	60	60						CK19 ISH internal control negative	1	tongue	4	pT2N2b
3464	LN	SCC		1	2	60	120		0	0	0	0
3549	Primary	SCC	0		0	0	0	1		1	<5	<5	Focal minimal	0	tongue	3	pT2N1
3549	LN	SCC		0	0	0	0		1	1	<5	<5	Focal minimal
3496	Primary	SCC	0		0	0	0	1		1	10	10			hard palate	2	pT2N0
3496	LN	No tumour
3500	Primary	SCC	0		0	0	0						CK19 ISH external negative contol positive	0	tongue	2	pT2N0
3500	LN	No tumour
3449	Primary	SCC	0		0	0	0	0		0	0	0		1	tongue (lateral)	1	pT1N0
3449	LN	No tumour
3545	Primary	SCC	0		0	0	0	1		2	50	100		0	tongue	2	pT2N0
3545	LN	No tumour
3551	Primary	SCC	1		2	100	200	1		2	50	100		NR	FOM	2	pT2N0
3551	LN	No tumour
3556	Primary	SCC	0		0	0	0	1		1	10	10		NR	tongue (ventral)	2	pT2N0
3556	LN	No tumour
3567	Primary	SCC	1		1	20	20	1		1	70	70		1	tongue	4	pT2N2b
3567	LN	SCC		1	2	70	140		1	1	70	140
3571	Primary	SCC	0		0	0	0	0		0	0	0		1	buccal		pT2N0
3571	LN	No tumour
			21	5				29	5					18
			43	8				39	9					26

## Sheet: cohort 2
	CK19 qRT-PCR (sample A)	CK19 OSNA (sample B)		CK19 qRT-PCR (sample B)		Clinicopathological data
sample no	present/ absent	present/ absent.	semi-quantitation	present/ absent,	qRT comments	site	stage	pathology	ecs	pathology comment
L1	0	NR		1		tongue (ventral)	4	pT2N2b	y
L2	0	0	(-)	0		maxilla	2	pT2N0
L3	0	1	`+	0		tongue	3	pT3N0
L4	1	1	`++	1
L5	1	1	`++	1		maxilla	4a	pT4N0
L6	0	1	`+	0		FOM	4a	pT4N0
L8	1	1	`++	1		FOM	4a	pT4N2c	n
L9	ND	1	`+	0		buccal	2	pT2N0
L10	1	1	`++	1		FOM	4a	pT4No
L11	1	1	`++	1		tongue	3	pT3N1	n
L12	1	1	`++	1		tongue	4a	pT4N1	n
L13	0	1	`+	0		tongue (lateral)	4	pT2N2C	y
L14	1	1	`++	1		tongue (ventral)/FOM	4a	pT4N0
L15	0	0	(-)	0		mandibular alveolus	4a	pT4N0
L17	1	1	`++	1		FOM	4a	pT4N0
L18	0	0	(-)	0		gingiva	4a	T4aN0		verrucous carcinoma carcinoma
L19	1	1	`++	1		tonsil/BOT	4a	pT3N2b	y
L20	0	0	(-)	0		FOM	4	pT2N2b	y
L21	ND	1	`+	1		Mandible	4a	pT4N0
L22	1	1	`++	1		alveolus	2	pT2N0
L23	1	1	`++	1		tongue (lateral)	4a	pT4N1	y
L24	ND	0	(-)	0		tongue (lateral)	3	pT3N0
L25	0	0	(-)	0		mandible	4a	pT4N0
L26	ND	0	(-)	0		tongue (lateral)	4a	pT3N2b	y
L27	0	0	(-)	0		maxilla	4a	pT4aN0		adenoid cystic carcinoma
L28	1	ND		ND		tongue (lateral)	4a	pT2N2b	n
L30	1	1	`++	1		retromolar	4a	pT2N2b	n
L31	0	1	`++	0		retromolar	3	pT3N0
L32	1	1	`++	1		RFOM	3	pT3N0
L34	ND	1	`+	1		mandible	4a	pT4N1	n
L35	0	1	`+	0		tongue	4a	pT3N2c	y
L36	1	1	`++	1		maxilla	4a	pT4aN0		trnasitional type SCC
L38	1	1	`+	1		tongue (lateral)	4a	pT2N2b	n
L40	1	1	`++	1		tongue	4a	pT3N2b	y
L41	0	0	(-)	0		maxilla	4b	pT4bN2b	y
L42	0	1	`++	0		retromolar	3	pT3N1	n
L43	0	1	`+	0		maxilla	4a	pT4aN2b	n
L44	1	1	`++	1		tonsil	3	pT1N1	n	baslaoid SCC IS negative
L45	1	1	`++	1		tonsil	4a	pT2N3	n	ISH positive
L46	1	1	`++	1		maxilla	4a	pT4aNX
L47	0	1	`++	1		tongue	3	pT2N1	y
L48	1	1	`++	1		tonsil	3	pT2N1	n	ISH negative
L49	1	1	`++	1		tonsil	3	pT3N0		ISH negative
L50	ND	1	`+	1		tongue	3	pT3N1	n
L51	1	1	`+	1		mandible	4a	pT4aN0
`+ve n=	23	34		27
n=	39	43		44
Column1	Column2	Column3	Column4	Column5	Column6	Column7	Column8	Column9	Column10	Column11
C1		1	(++)	1		Gingiva	4			Salivary tissue - no tumor
C2		1	(++)	1		Tongue	2
C3		0	(-)L	0		Tongue	3
C4		0	(-)	0		Tongue/floor of mouth	3
C5		1	(+)	1		Gingiva	4
C6		1	(++)	1		Tongue	3			Normal tissue
C7		NR		NR	low GAPDH	Floor of mouth	4			Normal tissue
C8		1	(++)	1		Tongue	3			Salivary tissue - no tumor
C9		NR		NR	low GAPDH	Gingiva + buccal	3
C10		1	(++)	1		Gingiva	3
C11		1	(++)	1		FOM	3			no tumor or salivary tissue
C12		NR		NR	low GAPDH	Tongue	3
C13		1	(++)	1		Cheek/gingiva	4
C14		1	(++)	1		Tongue	3
C15		1	(+)	1		Tongue	3
C16		1	(+)	1		Tongue	3
C17		1	(+)	1		Gingiva	4
C18		1	(++)	1		Gingiva	4
C19		1	(++)	1		Cheek	3
C20		NR		0	low GAPDH	Regio maxillars	3			Veruccous carcinoma
C21		1	(++)	1		Tongue	3
C22		1	(++)	1		Gingiva	4
C23		1	(++)	1		Tongue	2
C24		0	(-)	0		gingiva	4
C25		0	(-)	0		Tongue	3
C26		1	(+)	1		Gingiva	3
C27		1	(++)	1		Floor of mouth/gingiva	4			Sparce tumor tissue
C28		1	(+)	0		Tongue/ganebue	3
C29		1	(++)	1		Tongue	3
C30		1	(+) I	0		FOM	3
C31		1	(++)	1		Tongue	3
C32		1	(++)	1		Tongue	3
C33		1	(++)	1		Tongue/floor of mouth	3
C35		1	(++)	1		Tongue	3
C36		0	(-)	0		Gingiva	3
C37		NR		NR	low GAPDH	Tongue	2			Tumor and necrosis
C39		1	(++)	1		Floor of mouth	3
C40		1	(+)	1		Gingiva	4
C41		1	(+)	1		Tongue	3
C42		1	(++)	1		Hard palate	4
C43		1	(++)	1		Tongue	3
C44		0	(-)	0		Hard palate	3
C45		NR		0		Tongue	3
	`+ve n=	31		29
	n=	37		39
